# Supplementary material for: Antimicrobial Susceptibility in Respiratory Pathogens and Farm and Animal Variables in Weaned California Dairy Heifers: Logistic Regression and Bayesian Network Analyses
Source: Antibiotics (Basel). 2024 Jan 4;13(1):50. doi: 10.3390/antibiotics13010050 (PMC10812578; doi:10.3390/antibiotics13010050)
Supplement: Supplementary file 1 [file antibiotics-13-00050-s001.zip]

Archive with 3 entries (3 files):
- Supplemenatry File S2.html
- Supplemenatry Materials Table S1-S3.docx
- Supplementary File S1.docx
